# Supplementary material for: Seed size in mountain herbaceous plants changes with elevation in a species-specific manner
Source: PLoS One. 2018 Jun 18;13(6):e0199224. doi: 10.1371/journal.pone.0199224 (PMC6005539; doi:10.1371/journal.pone.0199224)
Supplement: S1 Dataset — (XLSX) [file pone.0199224.s001.xlsx]

## Sheet: SPSS_ExportData
Site	Altitude	SunExposureIndex	SnowPersistence	SummerTemperature	WinterLength	N	P	Ca	K	Mg	Conductivity	pH	pHinKCl	OrgaanicMatter	HaNseeds	HaMeanArea	HaSD_Area	LwNseeds	LwMeanArea	LwSD_Area	GmNseeds	GmMeanArea	GmSD_Area	PeNseeds	PeMeanArea	PeSD_Area	ScNseeds	ScMeanArea	ScSD_Area	SsNseeds	SsMeanArea	SsSD_Area
S01	937	80	0	12.9503	119.333	52.1142	839.49	5667.34	18099	9945.36	498.5	5.245	4.765	19.8996	4.75	3.29059	0.327819	23.5714	1.39667	0.185419				205.667	1.22673	0.230432	19	1.00069	0.119051	48.4615	1.16241	0.35395
S02	1049	90	0	10.7345	144	57.9155	1444.67	30905	18891.3	20382.3	628.5	6.355	6.205	24.0528				36.2857	1.14081	0.174964				137	1.31698	0.276894	24.5714	0.920187	0.12512
S03	1104	45	0	11.4005	152	40.1248	1611.65	39151.4	17548.8	12217.7	546.5	6.55	6.365	19.7657				38.4	1.21251	0.15813				116.133	1.22381	0.284199	11.5	0.80267	0.13002
S04	1193	160	0	13.1042	125.333	64.2739	1477.64	13890.5	16969.8	10947.1	778.5	6.4	5.91	25.3961										124.231	1.15745	0.211314	17.3	0.988583	0.137773	50.7333	1.13634	0.304585
S05	1261	80	0	11.5867	154	165.01	1345.59	5219.66	21591.6	10013.2	888.5	4.965	4.61	18.7117										79.1333	1.34539	0.309573	15	0.948259	0.14929
S06	1333	40	1	10.7829	173.333	65.5807	1934.39	6399.95	15818.9	7175.19	438	5.075	4.805	18.7996				8	1.53559	0.253984				81.4	0.915459	0.224184	20.2143	0.955934	0.151375
S07	1458	130	0	11.9657	164.667	97.3207	1961.69	4604.61	19809.7	8694.14	813.5	5.29	4.795	18.0512										115.667	1.21536	0.203579	3	0.257	0.0141774
S08	1515	10	1	10.1035	183	41.9619	1969.9	10651.5	22973.9	14020	481.5	6.43	5.685	21.6538	3	2.77067	0.135208	27.6	1.47425	0.227752	59.1429	2.11116	0.55831				26	0.813792	0.141605
S09	1599	20	2	10.2003	186	125.25	2131.71	6257.91	18996.1	8701.37	798.5	5.9	5.165	24.409				35.0769	1.71649	0.231491							13.7692	0.891807	0.160441
S10	1666	80	1	11.0544	203.333	54.6874	1493.52	22852.9	14626.1	6975.44	441.5	5.78	5.165	50.394													13.7333	0.885432	0.118043
S11	1732	130	3	9.43078	215.667	40.8244	1392.15	6418.42	20225.3	13493.2	348	5.25	5.15	14.1332							59	2.00012	0.41924				16.8333	0.697738	0.127086
S12	1826	30	1	9.4496	212	56.0994	1872.83	24458.7	22868	14090.1	267.5	6.49	6.09	24.8394				23.7857	1.85024	0.219754	60.4	2.3727	0.615853				18.0667	0.837031	0.131472	4.57143	1.38072	0.264604
S13	1909	70	1	9.35081	198.667	53.4854	1553.34	6901.69	19253.6	12963.4	512	5.6	5.375	22.151	7	2.91714	0.314932				36.2667	2.37558	0.548781				15.5385	0.874076	0.160299
S14	1916	10	3	9.59073	248.667	41.4487	3069.95	13341.7	10970.7	5413.47	383.5	5.47	5.22	24.3904							48.5333	1.62514	0.333225	81.0667	1.31085	0.296977	1	0.915
S15	1994	60	2	10.5894	196.333	109.197	1004.06	4094.14	7037.23	3552.35	535	4.785	4.335	18.4924							36.5333	2.34853	0.57018
S16	1920	80	2	10.7655	196.333	82.7363	960.559	3948.46	8455.78	4654.38	483.5	5.12	4.805	24.6614							62.8	2.64063	0.571636
S17	1815	10	2	10.7023	202	72.5757	973.173	2474.01	10858.3	5184.41	574.5	5.405	4.985	17.9407	7	2.85371	0.209814				61.6	2.75147	0.609259				21.1667	0.881305	0.158624
S18	1006	0	0	13.7453	145.667	71.0418	675.349	2574.52	8845.61	4931.45	549	3.745	3.54	13.1049	3	3.21167	0.220568	18.8462	1.30349	0.179562										22.3333	1.18613	0.321759
S19	1097	150	0	13.0204	144	158.861	522	10955.8	3908.88	4542.07	236.5	4.045	3.73	51.5218	6	4.07487	0.296245													30.8696	1.0906	0.211691
S20	1161	0	0	12.7628	140.667	36.5771	847.324	1979.02	8575.32	4157.68	324	3.67	3.305	23.059	6	3.09839	0.237915	11.5	1.56855	0.222018										29.7692	1.14593	0.316374
S21	1313	120	0	12.9449	155	46.7598	602.343	1003.65	10237	3744.55	363	3.665	3.495	15.7602	5.5	2.86532	0.401722	23.2667	1.35787	0.194234										24.2	1.0676	0.246089
S22	1382	130	0	13.203	170.667	67.7101	903.4	1350.07	5951.37	2036	425	3.73	3.455	23.5601							45	1.52062	0.334382
S23	1472	80	0	10.4335	162.333	97.2545	633.295	3245.98	9765.31	3700.04	645	4.325	4.055	25.019	5.83333	2.79333	0.224764													23.1667	1.0175	0.278637
S24	1489	110	0	10.752	189.333	50.1298	482.862	4585.81	6331.21	3504.53	421	5.29	4.865	11.6526				42.6667	1.44378	0.205126							25.2	0.913671	0.138013
S25	1502	80	0	11.4637	189	51.6143	576.84	2959.32	6444.72	3583.66	372.5	4.64	4.16	16.8683													20.8	0.954101	0.18244	55.75	1.37067	0.335251
S26	1611	180	0	9.96976	174.333	70.3562	490.005	1667.52	6725.55	2064.65	376.5	3.91	3.505	18.7462				43.3333	1.29133	0.179603	51.6	2.42766	0.491116							26.1429	1.26063	0.352598
S27	1665	120	1	11.8065	190	69.6819	791.809	1120.24	7147.68	2445.66	410	3.43	3.415	17.9206	6.6	3.12895	0.228489				42.8	1.99335	0.438638
S28	1676	130	0	11.705	199.667	90.595	729.638	3761.24	9165.77	3654.81	517.5	4.705	4.39	17.7656	6.5	3.42965	0.348242													2	1.71306	0.536381
S29	1763	90	0	11.9402	203	56.163	605.876	2896.45	11191.4	4728.73	255.5	4.095	3.625	14.7598	3	2.29733	0.101869				33.875	2.38509	0.396642
S30	1795	20	1	11.1142	201.667	72.6749	1263.88	1174.5	8015.33	2741.64	463.5	3.645	3.485	23.3842	8.5	2.25601	0.206111				43.9333	2.59563	0.565426				22.8333	0.91056	0.113846
S31	1824	15	2	10.4435	239.667	17.7152	468.984	638.674	8332.68	1534.3	297.5	3.87	3.395	14.8452	7	2.78122	0.237824				29.8	2.14122	0.468996				24	0.861746	0.128793
S32	1879	90	2	10.0094	216.667	46.4163	730.499	2466.32	17056.4	4308.28	387	4.325	4.05	13.4523	7	2.18654	0.235908										25.4667	0.862932	0.147958
S33	1940	50	2	10.3078	227.667	41.5268	763.723	1058.9	10560	2458.84	386	3.355	3.37	14.3773	4	2.83419	0.295885										15.2667	0.887595	0.124821
S34	1962	60	1	10.0087	215.333	33.477	908.916	661.914	7709.36	1830	236.5	3.43	3.295	32.7663	11	2.98917	0.307742
S35	2009	0	2	8.61156	232.667	35.0504	770.129	81.0805	13139.7	3259.04	383.5	3.385	3.165	17.3554	5	2.37613	0.295441				37	1.95409	0.382994				10.0769	0.740051	0.134222
S36	2069	30	1	9.75806	221	30.4692	797.413	1154.71	11656.6	3445.21	338	3.64	3.38	32.1217	3.83333	2.73968	0.293949										19.8667	0.816934	0.129194
S37	2139	30	3	7.77285	241.667	36.1636	838.188	1684.61	5569.88	2705.88	539.5	4.335	4.38	24.1366
S38	2094	15	3	6.97581	234.667	102.623	827.077	4524.63	11670.3	3681.17	572	4.18	3.87	14.8256													25.5385	0.75851	0.117441
S39	2080	100	1	10.0621	215.333	56.5922	1069.28	1526.79	8201.68	2401.25	540.5	3.565	3.375	27.7404							31.0769	1.57973	0.327151				22.0714	0.700997	0.118835
S40	2047	10	2	7.66263	237	44.7863	1098.19	946.794	11323.7	2651.33	402	3.75	3.33	27.9474	3.5	2.63693	0.240987				32.1333	1.91671	0.461285				11.8667	0.850253	0.137468
S41	920	30	0	12.2218	135.667	91.9148	688.22	137139	5262.91	70736.1	664	6.325	6.15	36.2934	5.4	2.79662	0.241794	15.6429	1.2182	0.151839				198.2	1.02664	0.24135	27.3333	0.877581	0.134431
S42	917	0	0	13.5853	137	61.2927	784.536	27061.1	10825.9	15973.3	596.5	6.03	5.76	38.4279										157.2	1.01684	0.270113				38.625	1.15624	0.255725
S43	962	180	0	12.0361	136.667	53.3269	763.041	69848	13049.3	37096.6	621.5	6.35	6.305	30.9831	6.66667	2.81852	0.160726	24.2222	1.02603	0.148011				169.467	1.01597	0.2469	22.8667	0.968129	0.13034
S44	961	10	0	12.0215	140	61.131	514.63	3714.16	20121.5	11712	467.5	5.17	4.835	13.9218				32.9333	1.03306	0.143674				132.733	1.16255	0.217189
S45	1012	30	0	11.6284	146.667	15.2532	328.262	133382	10323.2	61985.2	503	6.34	6.18	15.8003	4.33333	3.52717	0.348637	36.6923	1.21848	0.198635				60.5	1.17793	0.401189	28.1333	0.819577	0.115622
S46	1153	30	0	13.7097	152	60.5159	888.561	78032.6	5618.26	33742.7	406.5	6.24	6.33	8.93256	3.75	3.17426	0.350491
S47	1187	140	0	11.7883	145.333	39.2091	334.182	187443	1291.78	101775	194.07	5.91	5.545	13.2853				17.3846	1.55776	0.184881				101.65	1.08748	0.28058	12	1.18658	0.130633	48	0.691866	0.260031
S48	1205	40	0	11.9247	148	70.4549	519.562	6400.08	23031.7	15009.5	571.5	5.275	4.805	18.2617				31.6	1.269	0.181094				72	1.36552	0.297132
S49	1265	0	1	12.6304	144	63.3597	551.454	12077.1	16144.5	11215.7	562.5	5.635	5.575	31.9846													18	1.00224	0.154771	38.375	0.929193	0.298184
S50	1331	160	0	11.3414	138.333	111.767	632.802	129574	3971.84	67110.3	679	6.32	6.275	19.9161	7	3.11184	0.37047							28.8571	1.45081	0.353449	42.5	1.04304	0.180181
S51	1343	10	0	11.8031	158	89.7568	852.795	18890.4	14151.3	17377.4	486	4.945	5.245	23.7836				38.6429	1.45904	0.222308				76.5	1.11177	0.257136				27.9	1.21324	0.363155
S52	1424	20	0	12.2272	162.333	91.6856	819.795	17264.4	16162.2	16923.3	591	6.235	6.215	21.6564	7	3.188	0.417524	31.5714	1.49469	0.228134				127.333	1.00603	0.198628	21.1333	0.956554	0.15327	58.5	1.16184	0.282325
S53	1488	60	0	11.8112	158.333	59.8532	759.122	43868.7	14088.5	25339.5	581.5	6.42	6.305	31.743	6.5	2.67983	0.228419							97.4	1.15976	0.232638
S54	1477	130	0	10.8407	150	88.6368	540.494	22540.3	12906.2	14655.9	295.5	4.885	5.085	24.0726	6.8	3.12591	0.341228	9	1.25303	0.148705				96.25	1.20356	0.272662	33.1333	0.962161	0.147158
S55	1029	0	0	13.3831	132	66.7299	457.119	2548.75	4670.41	2702.37	362.5	4.26	3.89	10.655	5.33333	4.17528	0.634758													3	0.876375	0.106066
S56	1053	60	0	12.1987	154.667	88.35	625.631	2950.79	6235.49	3486.44	564	4.305	3.945	14.5431	4.8	3.01449	0.21116	3.5	1.6839	0.300003							4.33333	0.768651	0.253486	47.35	1.22828	0.285828
S57	1142	0	0	11.6929	166.333	40.6238	580.279	2454.81	7592.49	3337.31	409	3.7	3.34	20.2927				44.5333	1.77859	0.269963							9.46667	0.806856	0.141686	37.8462	1.02436	0.235038
S58	1188	0	0	12.4987	187.333	75.6474	654.525	1727.79	6969.1	3060.62	587.5	3.895	3.665	22.8662													17.0667	0.921193	0.138934
S59	1272	0	0	12.3312	174.333	66.3696	620.465	1500.77	7472.33	4153.22	421	3.775	3.51	19.3805																7	1.08063	0.269228
S60	1308	0	0	11.5074	188.333	85.4831	806.847	2285.78	10280.2	3662.75	572.5	3.89	3.71	28.8065				44.7333	1.45051	0.194465							19.2	0.837249	0.111836	11.5	1.12274	0.199386
S61	1421	50	0	11.4503	186.333	15.9513	574.771	1327.39	4482.15	1330.46	204.5	3.715	3.18	33.9743	5	2.26394	0.216728													9.7619	1.07826	0.327211
S62	1483	90	0	11.088	171.667	124.256	1142.07	3398.02	6739.22	2418.84	377.5	3.885	3.48	33.6393	2.5	2.77617	0.146185	29.0667	1.74797	0.258617				121.583	0.89603	0.224716				30.125	1.25889	0.439336
S63	1479	0	1	10.4597	200.333	22.0384	625.454	1358.31	8899.56	3350.81	266.5	3.8	3.4	18.4825	7	2.383	0.431239	43.4667	1.47283	0.252086							17.9286	0.763627	0.110583	13.5556	1.04707	0.282103
S64	1515	0	1	10.2426	203.333	28.3238	404.043	134.477	18206.2	2818.07	260	3.855	3.575	10.3592	3	2.931	0.295721				19	1.472	0.227697				20.6	0.913031	0.119373
S65	1588	0	1	9.69556	216.667	60.3208	789.154	180.665	7189.68	1346.16	422.5	3.645	3.42	24.6596	4	2.89575	0.186903				59	2.59263	0.512614
S66	1647	90	1	10.4496	202	13.8304	484.396	206.604	9536.8	2141.21	358	3.635	3.14	21.0863							34.4	1.97777	0.434222				5.66667	0.914867	0.108173
S67	1720	110	1	11.7446	197.333	20.3861	586.91	1327.5	7258.35	3515.43	230.5	3.89	3.735	13.4741	3	2.30783	0.198027				30.8	2.60116	0.534018
S68	1810	10	2	9.52285	232.667	17.1348	619.682	1193.3	9476.51	4719.27	320.5	3.74	3.465	13.5768							39.8	1.61102	0.323817				25.6667	0.707195	0.120443
S69	1914	70	2	10.6445	229.333	26.841	494.815	2813.01	7561.72	5666.36	274.5	3.95	3.79	6.84701													13.5714	0.683941	0.153933
S70	1958	70	2	10.0659	222	19.6524	543.57	1765.73	12324.2	6800.01	313	3.79	4.045	9.5206	8.5	2.97301	0.135625				26.5	1.62498	0.48702				22.4286	0.589704	0.117458
S71	2068	45	2	10.5618	213.667	28.6188	451.587	737.12	17063.4	5412.87	293.5	4.065	3.865	24.3908	3.25	2.43158	0.168121				34.2	1.70243	0.443803				9.83333	0.613102	0.10593
S72	2112	120	0	10.7991	201.333	44.7594	952.968	914.101	7557.26	3564.03	264	3.57	3.505	23.0613	8.18182	2.79781	0.27942
S73	2119	120	0	10.1203	203.333	32.8691	1096.35	890.016	6763.17	2969.18	279.5	3.575	3.54	30.9139	4.33333	3.24725	0.325508
